# Supplementary material for: The Trim family of genes and the retina: Expression and functional characterization
Source: PLoS One. 2018 Sep 12;13(9):e0202867. doi: 10.1371/journal.pone.0202867 (PMC6135365; doi:10.1371/journal.pone.0202867)
Supplement: S1 Table — The sequences of the primers used to amplify specific genes from mouse retinal cDNA for generating RNA probes used for section ISH are shown in this table. (XLSX) [file pone.0202867.s002.xlsx]

## Sheet: Sheet1
Gene	Left Primer	Right Primer	Probe used
Opn1sw	tggtgggatccttctgtctc	aactgggagaggccacataa
Tcfap2α	acccctacagcctgaatcct	ttcttgccacttgctcattg
Slc6a9	tgtctgaaaggcactgaacg	tcagcacatacagcctccag
Gad1	ccatctcgcaagcaactaca	aatgcacagtgtgggtttca
Cartpt	tgtggttgacctggagactg	gatttgagctgtgcctttcc
Jam2	cgccctggactatcataagg	ccacaaccgttgctatgatg
Clus	agcttccacaacatgttcca	tcctgcggtattcctgtagc
Sept4	cgggtcaacattgtgcctat	cagcagggatataaggcgaac
Syn-g	cagtccatagcttgcagcag	cacagcagcatctgattggt
Nrl	Cepko lab	BMAP collection	BE982468
Vsx2	Cepko lab	BMAP collection	BF461223
Trim9	Cepko lab	BMAP collection	AW124156
Trim62	Cepko lab	BMAP collection	AI838479
Trim2	cggtgaacttcccaaggtta	cacatgcctttggttgacac
Trim32	gaaacagcggagttctgagg	atgcccactggacaggtaag
Trim44	aggcagctcatctgtgtcct	gctcttcccatgacctacca
Trim46	tgaggtgagtggtcagcaag	caggaaagcaaagggtggta
Trim28	gcctctgactgaaggtcctg	tggttctaccagcacagcag
