# Supplementary material for: The Trim family of genes and the retina: Expression and functional characterization
Source: PLoS One. 2018 Sep 12;13(9):e0202867. doi: 10.1371/journal.pone.0202867 (PMC6135365; doi:10.1371/journal.pone.0202867)
Supplement: S2 Table — The sequences of the primers used for qPCR are shown in this table. (XLSX) [file pone.0202867.s003.xlsx]

## Sheet: Sheet1
Gene	Forward primer	Reverse primer
Trim9	ATGGAAGAGATGGAAGA	CGCACGCCTGACATAAATTG
Brn3a	CACAAGTACCCGTCGCTG	GACACCGCGATGTCCACG
Drd2	GTTATGCCCTGGGTCGTCTA	GATGGCACACAGGTTCAAGA
Drd4	CTGCAGACACCCACCAACTA	CCATGAGCGTGTCACAGAGA
Tbr2	GACACCGCGATGTCCACG	TGCATGTTATTGTCCGCTTT
Mmp17	CACCACTGCTGCTTGTACTG	GTAGCCAAACCTGCTTAGCC
Cdh6	GAATGAGCTGAGCCGTTCG	TAATGAAGAGATCGCCCGCT
Unc5d	CTCCCATGGCTAGGACTCTT	CCTCGATGAAATGAGGCAGC
Jam-2	ACCACCGTCAAGAAGTCACA	TGTCCCACCTTCTTCCACTC
Spig1	GAACCACTGTGAGCTTCGC	TTGAGACGAGCATAGCCAGC
